# Supplementary material for: Rare and rarer: percutaneous transcatheter mitral commissurotomy using over-the-wire technique in a patient with mucopolysaccharidosis—a case report
Source: Eur Heart J Case Rep. 2026 Jul 6;10(7):ytag266. doi: 10.1093/ehjcr/ytag266 (PMC13335804; doi:10.1093/ehjcr/ytag266)
Supplement: ytag266_Supplementary_Data [file ytag266_supplementary_data.zip]

Archive with 2 entries (2 files):
- Supplementary File 1.avi
- Supplementary File 2.avi
